# Supplementary material for: Mutations in Rht-B1 Locus May Negatively Affect Frost Tolerance in Bread Wheat
Source: Int J Mol Sci. 2022 Jul 19;23(14):7969. doi: 10.3390/ijms23147969 (PMC9324540; doi:10.3390/ijms23147969)
Supplement: Supplementary file 1 [file ijms-23-07969-s001.zip]

Archive with 4 entries (3 files):
- ijms-1789205-supplementary/
- ijms-1789205-supplementary/Figures S1-S7.pdf
- ijms-1789205-supplementary/Table S1.xlsx
- ijms-1789205-supplementary/Tables S2-S4.pdf
