# Supplementary material for: Mutations in Rht-B1 Locus May Negatively Affect Frost Tolerance in Bread Wheat
Source: Int J Mol Sci. 2022 Jul 19;23(14):7969. doi: 10.3390/ijms23147969 (PMC9324540; doi:10.3390/ijms23147969)
Supplement: Supplementary file 1 [file ijms-23-07969-s001.zip › ijms-1789205-supplementary/Table S1.xlsx]

## Sheet: Table S1 GCGC-TO-FMS
Table S1. Changes in the amount of small molecules during hardening in wheat leaves.
Bold: average; Italics: standard deviation; *,**,***: significant differences from the corresponding wild type Rht-B1a plants at p≤0.5, 0.01 and 0.001, respectively; n=5
Heatmap colours: red: low, yellow: medium, green: high values
	Control				2 d 5°C				7 d 5°C				12 d 5°C
	Rht-B1a	Rht-B1b	Rht-B1c	Mv Béres	Rht-B1a	Rht-B1b	Rht-B1c	Mv Béres	Rht-B1a	Rht-B1b	Rht-B1c	Mv Béres	Rht-B1a	Rht-B1b	Rht-B1c	Mv Béres
L-Valine	11.8589	8.58725	12.067	17.2718	16.4761	13.4564	12.5299	11.2176	30.6031	28.6298	41.113	25.799	31.9434	31.3541	36.4865	18.4167
	0.377169	4.16991	2.1722	3.21318	3.50187	8.04951	4.64035	1.79367	4.03005	12.3782	10.1815	3.02288	15.1541	15.5112	6.68065	3.36234
				**				*
L-Alanine	13.509	6.98264	7.65152	13.3725	47.9602	32.3323	33.0646	29.1418	27.7109	22.5065	34.6421	32.4221	36.7239	33.2683	31.3302	22.3482
	1.50964	3.78256	1.97183	2.32239	7.02344	18.9049	6.22802	5.94974	5.24153	9.6676	7.96622	5.24022	21.0014	3.77801	9.26911	9.23524
		**	***				**	**
Glycine	35.6855	27.1223	30.6611	59.5649	1255.29	1218.61	639.451	317.437	2269.6	1647.7	2682.09	687.377	21220.7	18423	36503	2751.12
	8.37359	13.6993	4.52634	10.2597	433.155	710.89	368.09	67.8496	181.259	821.462	504.433	159.655	2471.4	3059.1	9796.89	1179.54
				**			*	**				***			**	***
N,N-Dimethylglycine	586.799	726.083	700.084	1027.35	955.01	850.835	732.002	1111.22	1155.3	1145.32	1318.58	2345.45	1684.69	1377.92	1353.81	2160.09
	25.4469	51.9385	45.4782	184.421	38.3223	142.992	84.3975	464.984	94.4176	99.0593	115.289	758.034	311.828	260.878	217.487	235.379
		***	**	**			***					**				*
L-Leucine	8.50207	6.68408	10.1618	13.0406	4.35155	4.71609	5.84054	4.29402	13.3524	10.2607	15.0251	10.5475	93.2457	75.4824	93.6158	49.0344
	0.427673	3.34604	2.02013	2.67565	1.6719	2.33084	1.79699	1.26786	1.62785	4.62008	3.55357	1.72305	46.7584	34.3648	14.224	6.54782
				**								*
L-Proline	25.013	11.1788	22.8882	26.8392	1395.78	512.372	363.902	658.09	2152.7	1161.78	577.936	1690.22	2525.43	1975.46	353.172	1405.78
	13.1223	6.94163	12.4447	4.60745	413.53	345.517	122.663	226.435	236.998	407.566	192.526	383.61	1153.32	307.737	179.452	368.515
						**	***	**		***	***				**
L-Isoleucine	4.00434	2.85378	4.21349	5.70138	2.6022	2.13495	2.31802	1.91454	8.65726	6.95133	8.93466	5.27038	13.0802	11.6322	12.9695	5.28277
	0.173461	1.38536	0.731596	1.27122	0.903615	1.16331	1.03842	0.401552	1.24374	2.91597	2.32388	0.618949	6.01777	5.29998	2.19765	1.50171
				*								***				*
L-Serine	67.8203	41.3039	67.0808	112.885	54.1625	41.0619	50.856	35.0817	120.518	88.3508	137.988	82.7024	159.452	130.898	157.548	108.196
	9.44754	21.6547	14.2626	17.1224	7.82794	23.2358	13.4748	5.31031	7.88582	42.2833	34.3796	8.32283	83.6512	25.9088	28.1722	19.9646
		*		***				**				***
L-Threonine	33.1559	19.6622	27.2617	43.5032	7.78098	1.21667	1.61432	1.82663	42.354	29.2191	45.5568	32.0144	56.6397	35.0846	42.8767	25.9778
	2.77351	10.1497	5.11275	6.5748	3.94035	0.642046	0.322716	0.322958	2.80268	13.7003	11.237	4.57722	30.6864	14.6667	6.57918	5.32782
		*	*	**		**	**	*				**
L-Aspartic acid	17.1201	13.0549	15.0754	34.8833	49.7631	39.5801	53.4462	53.1387	60.637	53.4966	94.4603	82.7738	67.3654	86.0231	88.7555	94.0285
	2.92799	7.7398	3.78759	3.94203	3.69503	23.1059	21.2239	11.0419	13.7833	29.5054	30.2602	22.5021	26.8836	39.2283	27.4699	17.7301
				***							*
L-Glutamic acid	70.7664	40.7629	48.5622	56.7214	55.7587	19.4615	32.5227	28.1308	20.9454	11.4728	12.1646	10.1964	0	0	0	0
	21.2857	25.4738	11.8868	12.4629	18.4668	11.9204	11.7444	4.98996	9.86481	8.38593	3.4068	3.43785	0	0	0	0
						**	*	*
GABA	495.245	514.191	402.809	1122.96	392.673	351.806	425.051	400.491	504.664	487.858	739.534	622.822	679.065	504.836	628.057	407.192
	243.446	311.439	109.802	297.585	83.4225	178.387	108.532	105.443	54.2028	208.65	176.127	102.513	345.812	50.6633	148.571	131.717
				**							*
DL-Phenylalanine	27.8877	25.7942	34.8095	44.8786	35.3856	26.0845	39.9901	31.5367	2307.94	1903.67	1476.39	1847.65	4.21164	5.68607	6.12469	6.69518
	2.34365	13.2152	7.71163	11.444	7.00946	11.3964	11.3907	6.03441	992.26	1560.25	817.556	919.849	2.03708	2.6786	2.38689	1.34483
				**												*
L-Lysine	1.22017	2.56381	6.4538	22.6593	18.8167	22.9283	32.1517	23.9776	74.8435	161.797	0	0	9.81368	19.4522	40.5923	0
	0.481349	2.5994	4.13752	7.16449	3.65313	10.9395	9.14439	7.78395	167.355	166.441	0	0	21.9441	21.0478	18.3513	0
			**	***			**								*
DL-Arabinose	0.783953	1.54208	3.5762	4.05794	3.4043	4.04273	7.79669	6.88686	3.23422	2.04126	3.79959	3.35454	5.03516	3.93923	4.88806	3.00796
	0.145094	1.28213	0.838434	1.00809	0.373295	1.94526	2.19236	1.29673	0.493216	0.918715	1.45971	0.624201	2.57226	0.953356	1.52916	0.820455
			***	***			**	**		*
D-Ribose	18.6811	15.3551	20.6192	27.2523	33.264	27.5914	41.1625	40.9581	15.1893	12.3645	19.6107	19.782	19.0645	17.5904	19.3934	17.8103
	3.24637	7.71347	3.60642	5.22526	4.99109	14.5117	12.0131	6.948	2.55269	5.73229	4.66985	3.53858	9.16318	4.65327	3.51657	4.1869
				**
D-Glucose	115.256	141.318	151.273	259.631	78.4731	96.1502	104.207	164.293	3069.47	1282.82	3243.9	3668.57	11.1	10.2467	6.64242	6.98718
	55.2232	71.6177	30.1154	45.8984	14.1859	53.3272	71.7827	16.881	1127.31	1252.27	2220.01	2473.96	5.16968	2.02332	1.41048	2.21731
				**				***		*
D-Fructose	16.6259	381.002	512.463	1141.38	202.897	268.608	302.189	287.197	0.427318	30.2156	58.7258	172.587	43.5033	33.3193	19.4455	37.2507
	5.17156	292.311	159.204	174.793	177.637	190.893	181.684	175.553	0.224171	33.706	84.1299	122.113	20.8706	13.5345	14.382	17.1206
		*	***	***								**
D-Galactose	966.203	1008.61	1249.91	1972.89	30.6223	19.6949	8.24706	0	12.9272	8.24238	13.7448	16.5599	17.7907	16.4819	22.9933	89.7428
	518.235	471.525	212.43	339.485	5.92815	22.1623	18.4045	0	9.14847	9.60445	11.7322	8.43954	23.9447	23.4099	25.7164	24.1801
				**			*	***								***
D-Mannose	66.377	57.7631	109.906	191.757	0.848764	0.722105	0.784831	0.562979	2319.06	1185.45	3243.9	3733.97	12.0019	9.46083	6.3926	6.74311
	55.3196	50.508	101.04	179.524	0.818432	0.724188	1.08961	0.65926	1224.86	2189.76	614.338	537.225	6.20777	2.76484	3.5795	4.08334
												*
D-Mannitol	0.535527	0.444491	0.738665	0.098237	30.6223	19.6949	8.24706	0	1.00137	0.707671	1.22181	23.2279	0.945774	0.702352	1.07524	0.146235
	0.0792946	0.248492	0.182917	0.0448969	5.92815	18.346	0.0326367	0	0.205297	0.523164	0.601234	5.78403	0.400869	0.151292	0.0739516	0.106758
			*	***			***	***				***				**
Sucrose	62.5392	17.6897	30.7763	8.96046	5.98802	1.13868	1.45817	0.400815	106.739	59.5145	48.1702	55.2226	60.723	74.1362	76.2916	58.5827
	25.1333	11.6306	18.2078	7.54877	5.69686	2.44467	3.26056	0.575066	14.8781	53.2646	27.8007	17.3264	28.0094	34.5189	40.6917	8.24308
		**	*	***							**	***
Cellobioz	0	0.355833	0	0.337947	0.153753	33.1194	91.0852	150.014	46.4263	97.0062	31.9921	37.258	22.0639	71.7228	13.1826	16.0667
	0	0.563842	0	0.470042	0.149722	44.6894	66.1841	30.5577	8.78961	56.2758	4.36417	9.91605	12.145	64.3874	1.19348	12.5101
							**	***			*
Maltose	26.7368	12.8808	16.2582	28.7747	11.6834	11.371	13.6506	9.43896	57.0296	117.07	50.0836	63.5114	19.4692	17.2653	15.1029	60.8285
	25.7341	5.61876	12.8007	4.41728	2.58925	5.63623	3.53214	1.54698	12.5372	78.9428	9.29045	18.9389	8.40957	6.52951	2.04557	16.8786
																***
Trehalose	7.25354	0	0.0327156	0	235.265	237.254	63.7762	177.696	2.56121	10.5018	7.45262	0	124.78	327.179	77.1191	98.1774
	10.8678	0	0.0731542	0	175.353	128.402	0	76.7396	2.61499	11.8622	12.3284	0	29.255	41.6785	3.23387	18.7442
							*							***
Turanose	3.40253	4.94722	5.84328	16.7356	11.1442	10.8462	13.4522	8.93985	26.8743	23.8844	33.7451	56.786	0.476329	0.339475	0.24194	6.13036
	3.9843	2.53303	6.94755	5.86117	2.25262	5.12919	4.00456	5.2305	7.0278	12.3706	9.62112	14.3777	0.342513	0.0887179	0.0850609	1.89756
				**								**				***
Trisaccharid-1	0	0	17.1166	0	5.16238	4.29419	5.28915	14.8011	3.97406	4.58471	6.24248	28.3449	167.53	227.596	358.712	249.989
	0	0	30.6191	0	0.77228	2.38749	1.35862	2.12953	1.06841	2.63374	2.5634	1.10158	86.7931	127.78	82.4624	133.525
								***				***			*
Trisaccharid-2	0.0929465	0.319271	0.411938	2.2271	0.797278	0.72064	1.21491	3.59168	1.38053	0.893676	1.20446	2.65546	66.1732	50.8129	0	507.623
	0.127517	0.458521	0.516659	0.617623	0.0830047	0.545946	0.428775	1.70779	0.33482	0.331623	0.32251	0.260791	15.1023	71.255	0	86.9615
				***				**		*		***			***	***
Trisaccharid-3	0	0	0	0	0	0	0	0	30.214	18.1859	38.1536	195.195	29.518	21.9911	0	0
	0	0	0	0	0	0	0	0	10.1969	7.9152	21.4094	71.6392	15.9691	14.2808	0	0
												***			**	**
Trisaccharid-4	0	0	0	0	0	0	0	0	3.79967	3.71542	4.71216	41.2925	162.907	290.702	219.705	212.589
	0	0	0	0	0	0	0	0	1.54602	3.07091	1.39026	10.6751	95.0193	200.011	31.3131	69.6481
												***
Citric acid	94.7153	90.3327	81.6589	115.701	79.8579	59.3248	96.3091	49.8982	113.709	70.0528	132.276	125.161	9.53138	5.73984	6.58884	4.74522
	33.1368	53.3058	19.4195	21.9861	10.5566	38.3143	31.0139	8.27567	7.38439	27.4543	31.9826	30.8743	4.84025	1.58126	1.13828	1.47966
								**
Aconitic acid	1.17865	1.59159	2.32299	1.53074	3.30573	2.77179	4.47267	1.57027	662.969	667.578	572.911	842.786	27.722	1.63774	1.3661	2.56633
	1.02603	1.10022	0.350519	1.45958	0.927075	3.73711	1.17964	1.78216	423.951	269.452	282.9	315.014	58.9142	1.17489	0.82233	0.554105
Itaconic acid	179.55	157.924	164.668	203.371	56.0086	30.0766	37.0383	34.6455	170.225	126.379	211.657	210.636	221.54	222.206	227.065	281.333
	21.8797	73.7251	32.9183	43.4488	8.71738	17.6757	20.1837	16.8848	9.24761	62.9154	61.5859	51.5916	126.675	59.5792	62.253	36.2198
						**		*
Succinic acid	292.113	206.791	232.748	319.933	39.0358	23.9553	26.6756	27.3359	19.8437	22.3995	31.346	22.1328	208.084	200.76	192.113	153.432
	48.5983	97.3118	44.6602	63.166	5.3219	13.8257	8.27135	6.15169	2.26954	15.1727	8.6065	2.89472	61.054	44.0969	29.8205	30.0054
						*	*	**			*
Methylsuccinic acid	59.4642	15.9696	16.8826	15.7346	206.828	127.128	159.149	159.223	0	0	0	0	0	0	0	0
	44.8929	7.15431	3.53792	4.39362	36.259	70.0504	50.6124	39.8147	0	0	0	0	0	0	0	0
						*
Fumaric acid	0.263532	0.107412	0.0767305	0.0898211	0.584196	0.458024	0.39795	0.293289	18.2932	21.4776	11.9503	4.84764	98.4642	108.967	118.895	33.0562
	0.0830632	0.0525744	0.0283986	0.0211974	0.092571	0.255616	0.140315	0.0842649	2.87904	17.2847	7.79213	1.30866	36.7724	12.4875	30.0774	7.72778
		**	***	**			*	***				***				**
Malic acid	80.141	58.7075	57.4727	51.2644	17.5848	13.2525	16.94	13.3645	4.63448	3.49275	3.76203	3.10822	14.2447	10.0758	14.291	13.9814
	23.4497	30.2339	8.76419	10.6437	3.41394	6.63749	4.62512	3.88702	1.52619	1.70965	0.974241	1.01567	20.7403	4.74311	2.26152	3.0066
				*
Quininic acid	105.79	78.4382	33.9388	59.5253	220.898	81.2607	92.9309	86.3659	238.913	190.152	224	238.5	210.11	218.578	188.665	246.443
	31.8998	43.2385	17.9442	10.7234	59.8408	36.5186	38.2752	14.8673	8.86532	44.2177	39.8284	16.4947	37.9518	32.5676	53.6417	16.0712
			**	*		**	**	**
Ferulic acid	0	0	0	0	8.56056	6.96091	9.97042	7.164	7.82308	6.24136	9.58547	6.1465	5.5509	8.51338	7.25586	6.48114
	0	0	0	0	1.8907	4.24926	4.20945	2.68743	0.639671	2.90829	2.32826	2.3657	5.90655	1.71393	1.47804	1.70568
Glycolic acid	91.0893	48.2643	57.7633	65.7841	54.8226	38.6056	44.4456	57.355	71.2077	53.0624	73.8165	80.688	91.9747	78.2979	82.7457	93.1541
	35.9566	19.8474	12.2947	12.9209	9.05341	22.1445	17.3607	13.2691	10.947	21.2103	19.4562	11.6361	50.7953	14.4898	21.1392	20.8747
		*
Glyceric acid	30.949	24.8374	28.6785	31.5731	0	0	0	0	67.5132	67.483	126.746	79.0301	82.4752	87.5846	100.691	77.9312
	6.39927	13.5804	5.5034	7.25369	0	0	0	0	6.70656	34.7907	29.0698	11.0466	37.3112	13.4928	17.0329	24.0708
											**
L-5-Oxoproline	53.78	40.7862	63.7584	58.4286	139.866	100.473	110.413	119.573	6.79647	6.39027	4.31611	22.4478	3.07027	4.74103	0.997033	10.3778
	9.83537	19.1555	18.154	8.23363	19.7183	58.0432	38.4332	16.3245	3.77839	3.34121	1.6379	3.61341	1.45419	3.06226	0.317136	1.65731
												***			**	***
